# Supplementary material for: 3,3′-Ethyl­enebis(3,4-dihydro-6-chloro-2H-1,3-benzoxazine)
Source: Acta Crystallogr Sect E Struct Rep Online. 2010 Apr 21;66(Pt 5):o1134. doi: 10.1107/S1600536810014248 (PMC2979041; doi:10.1107/S1600536810014248)
Supplement: Supplementary file 1 [file e-66-o1134-sup1.cif]

##############################################################################
###                                                                        ###
###        Electronic paper (Acta Crystallographica Section E)             ###
###                                                                        ###
##############################################################################
#                                                                            #
# This CIF contains the data in a paper accepted for publication in Acta     #
# Crystallographica Section E. It conforms to the requirements of Notes      #
# for Authors for Section E, and has been peer reviewed under the auspices   #
# of the IUCr Commission on Journals.                                        #
#                                                                            #
# Full details of the Crystallographic Information File format               #
# are given in the paper "The Crystallographic Information File (CIF):       #
# a New Standard Archive File for Crystallography" by S. R. Hall, F. H.      #
# Allen and I. D. Brown [Acta Cryst. (1991), A47, 655-685].                  #
#                                                                            #
# The current version of the core CIF dictionary is obtainable from          #
# ftp://ftp.iucr.org/pub/cif_core.dic. The current version number is 2.4.    #
#                                                                            #
# Software is freely available for graphical display of the structure(s) in  #
# this CIF.  For information consult the CIF home page http://www.iucr.org/  #
# cif/home.html                                                              #
#                                                                            #
# This file may be used for bona fide research purposes within the           #
# scientific community so long as proper attribution is given to the journal # 
# article from which it was obtained.                                        #
#                                                                            #
##############################################################################
                                             
data_global
_audit_creation_method     'Jana2006 Version : 08/12/2009'
_journal_date_recd_electronic     2010-03-29
_journal_date_accepted     2010-04-18
_journal_name_full     'Acta Crystallographica, Section E'
_journal_year     2010
_journal_volume     66
_journal_issue      5
_journal_page_first     o1134
_journal_page_last     o1134
_journal_paper_category     QO
_journal_coeditor_code     FJ2292
_publ_contact_author_name     'A. Rivera'
_publ_contact_author_address
;
Departamento de Qu\'imica, Universidad Nacional de Colombia
Bogot\'a
Colombia
A. A. 14490
;
_publ_contact_author_email     ariverau@unal.edu.co
_publ_contact_author_fax     (57-1-3165220)
_publ_contact_author_phone     (57-1-3165000)
_publ_section_title
;
3,3'-Ethylenebis(3,4-dihydro-6-chloro-2<i>H</i>-1,3-benzoxazine)
;
loop_
    _publ_author_name
    _publ_author_address
    'Rivera, Augusto'
;
Departamento de Qu\'imica, Universidad Nacional de Colombia
Bogot\'a
AA 14490
Colombia
;
    'Rojas, Jicli Jos\'e'
;
Departamento de Qu\'imica, Universidad Nacional de Colombia
Bogot\'a
AA 14490
Colombia
;
    'R\'ios-Motta, Jaime'
;
Departamento de Qu\'imica, Universidad Nacional de Colombia
Bogot\'a
AA 14490
Colombia
;
    'Du\<sek, Michal'
;
Institute of Physics
Na Slovance 2
182 21 Praha 8
Czech Republic
;
    'Fejfarov\'a, Karla'
;
Institute of Physics
Na Slovance 2
182 21 Praha 8
Czech Republic
;
data_I
_chemical_name_systematic
;
3,3'-Ethylenebis(3,4-dihydro-6-chloro-2<i>H</i>-1,3-benzoxazine)
;
_chemical_name_common     ?
_chemical_formula_moiety     'C18 H18 Cl2 N2 O2'
_chemical_formula_sum     'C18 H18 Cl2 N2 O2'
_chemical_formula_structural     ?
_chemical_formula_analytical     ?
_chemical_formula_iupac     'C18 H18 Cl2 N2 O2'
_chemical_formula_weight     365.3
_chemical_melting_point     ?
_symmetry_cell_setting     monoclinic
_symmetry_space_group_name_H-M     'C 2/c'
_symmetry_space_group_name_Hall     '-C 2yc'
loop_
    _symmetry_equiv_pos_site_id
    _symmetry_equiv_pos_as_xyz
    1 x,y,z
    2 -x,y,-z+1/2
    3 -x,-y,-z
    4 x,-y,z+1/2
    5 x+1/2,y+1/2,z
    6 -x+1/2,y+1/2,-z+1/2
    7 -x+1/2,-y+1/2,-z
    8 x+1/2,-y+1/2,z+1/2
_cell_length_a     18.9920(5)
_cell_length_b     5.8884(2)
_cell_length_c     17.8813(5)
_cell_angle_alpha     90
_cell_angle_beta     125.449(4)
_cell_angle_gamma     90
_cell_volume     1629.03(12)
_cell_formula_units_Z     4
_cell_measurement_reflns_used     10117
_cell_measurement_theta_min     3.0321
_cell_measurement_theta_max     66.8336
_cell_measurement_temperature     120
_cell_special_details
; ?
;
_exptl_crystal_description     prism
_exptl_crystal_colour     colorless
_exptl_crystal_size_max     0.2973
_exptl_crystal_size_mid     0.1944
_exptl_crystal_size_min     0.1167
_exptl_crystal_density_diffrn     1.4888
_exptl_crystal_density_meas     ?
_exptl_crystal_density_method     'not measured'
_exptl_crystal_F_000     760
_exptl_absorpt_coefficient_mu     3.699
_exptl_absorpt_correction_type     'analytical'
_exptl_absorpt_process_details
;
[CrysAlis Pro (Oxford Diffraction, 2009), using a multifaceted crystal
model based on expressions derived by Clark & Reid (1995)]
;
_exptl_absorpt_correction_T_min     0.593
_exptl_absorpt_correction_T_max     0.787
_exptl_special_details
;
CrysAlisPro  (Oxford Diffraction Ltd.,
Version 1.171.33.51 (release 27-10-2009 CrysAlis171 .NET)
Analytical numeric absorption correction using a multifaceted crystal
model based on expressions derived by Clark & Reid (1995)
;
_diffrn_ambient_temperature     120
_diffrn_radiation_type     'Cu K\a'
_diffrn_radiation_wavelength     1.54184
_diffrn_radiation_source     'X-ray tube'
_diffrn_radiation_monochromator     'mirror'
_diffrn_measurement_device_type
;
Oxford Diffraction Xcalibur diffractometer with an Atlas (Gemini ultra Cu)
detector
;
_diffrn_measurement_device     'four-cycle diffractometer'
_diffrn_measurement_method     'Rotation method data acquisition using \w scans'
_diffrn_detector_area_resol_mean     10.3784
_diffrn_reflns_number     12716
_diffrn_reflns_av_R_equivalents     0.0238
_diffrn_reflns_av_sigmaI/netI     0.0058
_diffrn_reflns_theta_min     5.42
_diffrn_reflns_theta_max     75.13
_diffrn_reflns_theta_full     67.13
_diffrn_measured_fraction_theta_max     0.86
_diffrn_measured_fraction_theta_full     0.99
_diffrn_reflns_limit_h_min     -22
_diffrn_reflns_limit_h_max     22
_diffrn_reflns_limit_k_min     -7
_diffrn_reflns_limit_k_max     6
_diffrn_reflns_limit_l_min     -19
_diffrn_reflns_limit_l_max     20
_diffrn_reflns_reduction_process
;
Integration of the CCD images was done by program Crysalis RED
(Oxford diffraction, 2008). The same program was used for indexing of the
crystal shape and absorption correction.
;
_refine_special_details
;
The refinement was carried out against all reflections. The conventional
<i>R</i>-factor is always based on <i>F</i>. The goodness of fit as well as
the weighted <i>R</i>-factor are based on <i>F</i> and <i>F</i>^2^ for
refinement carried out on <i>F</i> and <i>F</i>^2^, respectively. The
threshold expression is used only for calculating <i>R</i>-factors etc. and it
is not relevant to the choice of reflections for refinement.
The program used for refinement, Jana2006, uses the weighting scheme based on
the experimental expectations, see _refine_ls_weighting_details, that does not
force <i>S</i> to be one. Therefore the values of <i>S</i> are usually larger
than the ones from the SHELX program.
;
_reflns_number_total     1442
_reflns_number_gt     1344
_reflns_threshold_expression     I>3\s(I)
_refine_ls_structure_factor_coef     Fsqd
_refine_ls_R_factor_all     0.0313
_refine_ls_R_factor_gt     0.0296
_refine_ls_wR_factor_gt     0.1022
_refine_ls_wR_factor_ref     0.1031
_refine_ls_goodness_of_fit_ref     2.26
_refine_ls_restrained_S_all     ?
_refine_ls_number_reflns     1442
_refine_ls_number_parameters     109
_refine_ls_number_restraints     0
_refine_ls_number_constraints     36
_refine_ls_hydrogen_treatment     constr
_refine_ls_weighting_scheme     sigma
_refine_ls_weighting_details     'w=1/[\s^2^(I)+0.0016I^2^]'
_refine_ls_shift/su_max     0.0144
_refine_ls_shift/su_mean     0.0011
_refine_diff_density_max     0.25
_refine_diff_density_min     -0.25
_refine_ls_extinction_method     'none'
_refine_ls_extinction_coef     ?
_refine_ls_abs_structure_details     ?
_refine_ls_abs_structure_Flack     ?
_refine_ls_abs_structure_Rogers     ?
loop_
    _atom_type_symbol
    _atom_type_scat_dispersion_real
    _atom_type_scat_dispersion_imag
    _atom_type_scat_source
    C 0.018 0.009 'International Tables Vol C tables 4.2.6.8 and 6.1.1.1'
    H 0.000 0.000 'International Tables Vol C tables 4.2.6.8 and 6.1.1.1'
    Cl 0.364 0.702 'International Tables Vol C tables 4.2.6.8 and 6.1.1.1'
    N 0.031 0.018 'International Tables Vol C tables 4.2.6.8 and 6.1.1.1'
    O 0.049 0.032 'International Tables Vol C tables 4.2.6.8 and 6.1.1.1'
_computing_data_collection     'CrysAlis CCD (Oxford Diffraction, 2009)'
_computing_cell_refinement     'CrysAlis RED (Oxford Diffraction, 2009)'
_computing_data_reduction     'CrysAlis RED (Oxford Diffraction, 2009)'
_computing_structure_solution     'SIR2002 (Burla <i>et al.</i>,  2003)'
_computing_structure_refinement
                                'JANA2006 (Pet\<r\'i\<cek <i>et al.</i>,  2006)'
_computing_molecular_graphics     'DIAMOND (Brandenburg & Putz, 2005)'
_computing_publication_material
                                'JANA2006 (Pet\<r\'i\<cek <i>et al.</i>,  2006)'
loop_
    _atom_site_type_symbol
    _atom_site_label
    _atom_site_fract_x
    _atom_site_fract_y
    _atom_site_fract_z
    _atom_site_U_iso_or_equiv
    _atom_site_adp_type
    _atom_site_calc_flag
    _atom_site_refinement_flags
    _atom_site_occupancy
    _atom_site_disorder_assembly
    _atom_site_disorder_group
    Cl Cl1 0.60192(2) -0.00670(6) 0.93208(3) 0.0280(3) Uani d . 1 . .
    O O1 0.67792(6) 0.65142(16) 0.72490(7) 0.0215(5) Uani d . 1 . .
    N N1 0.60904(7) 0.4270(2) 0.58616(8) 0.0180(5) Uani d . 1 . .
    C C1 0.53100(8) 0.5511(3) 0.54598(10) 0.0185(7) Uani d . 1 . .
    C C2 0.67854(8) 0.5625(3) 0.64492(10) 0.0198(6) Uani d . 1 . .
    C C3 0.65998(9) 0.4905(2) 0.77097(11) 0.0192(7) Uani d . 1 . .
    C C4 0.62512(8) 0.2799(2) 0.73128(10) 0.0190(6) Uani d . 1 . .
    C C5 0.61011(8) 0.2223(2) 0.63683(10) 0.0191(6) Uani d . 1 . .
    C C6 0.60690(8) 0.1294(2) 0.78148(10) 0.0208(6) Uani d . 1 . .
    C C7 0.62347(9) 0.1873(3) 0.86889(10) 0.0233(7) Uani d . 1 . .
    C C8 0.65769(9) 0.3956(3) 0.90753(11) 0.0261(7) Uani d . 1 . .
    C C9 0.67601(10) 0.5459(3) 0.85788(11) 0.0246(7) Uani d . 1 . .
    H H1a 0.54087 0.707097 0.539047 0.0222 Uiso d . 1 . .
    H H1b 0.509368 0.533303 0.582633 0.0222 Uiso d . 1 . .
    H H2a 0.679796 0.688363 0.61157 0.0238 Uiso d . 1 . .
    H H2b 0.730991 0.479648 0.668433 0.0238 Uiso d . 1 . .
    H H5a 0.65391 0.118579 0.647102 0.023 Uiso d . 1 . .
    H H5b 0.556851 0.140341 0.598522 0.023 Uiso d . 1 . .
    H H6 0.582529 -0.016899 0.755597 0.0249 Uiso d . 1 . .
    H H8 0.668857 0.438584 0.965284 0.0313 Uiso d . 1 . .
    H H9 0.700365 0.691858 0.884131 0.0295 Uiso d . 1 . .
loop_
    _atom_site_aniso_label
    _atom_site_aniso_U_11
    _atom_site_aniso_U_22
    _atom_site_aniso_U_33
    _atom_site_aniso_U_12
    _atom_site_aniso_U_13
    _atom_site_aniso_U_23
    _atom_site_aniso_type_symbol
    Cl1 0.0306(3) 0.0293(3) 0.0288(3) 0.00199(13) 0.0199(2) 0.00560(14) Cl
    O1 0.0192(5) 0.0205(6) 0.0179(5) -0.0041(4) 0.0068(4) -0.0012(4) O
    N1 0.0124(5) 0.0177(6) 0.0169(6) 0.0007(4) 0.0044(5) 0.0005(5) N
    C1 0.0141(6) 0.0178(7) 0.0161(8) 0.0023(5) 0.0045(6) 0.0013(6) C
    C2 0.0150(6) 0.0227(7) 0.0174(7) -0.0018(5) 0.0069(6) -0.0001(6) C
    C3 0.0137(6) 0.0193(8) 0.0183(8) 0.0015(4) 0.0057(6) 0.0018(5) C
    C4 0.0131(6) 0.0203(7) 0.0172(7) 0.0028(5) 0.0052(5) 0.0006(5) C
    C5 0.0162(6) 0.0173(7) 0.0176(7) 0.0010(5) 0.0062(5) 0.0011(5) C
    C6 0.0146(6) 0.0193(7) 0.0231(8) 0.0016(5) 0.0079(6) 0.0007(6) C
    C7 0.0194(6) 0.0251(8) 0.0248(8) 0.0042(5) 0.0125(6) 0.0053(6) C
    C8 0.0267(7) 0.0282(8) 0.0210(8) 0.0026(6) 0.0125(6) -0.0014(6) C
    C9 0.0233(7) 0.0217(7) 0.0228(8) -0.0005(6) 0.0100(6) -0.0023(6) C
loop_
    _geom_bond_atom_site_label_1
    _geom_bond_atom_site_label_2
    _geom_bond_site_symmetry_1
    _geom_bond_site_symmetry_2
    _geom_bond_distance
    _geom_bond_publ_flag
    Cl1 C7 . . 1.813(2) no
    O1 C2 . . 1.529(2) no
    O1 C3 . . 1.421(2) no
    N1 C1 . . 1.4182(18) no
    N1 C2 . . 1.3690(16) no
    N1 C5 . . 1.501(2) no
    C1 C1 . 3_666 1.4853(18) no
    C1 H1a . . 0.96 no
    C1 H1b . . 0.96 n
    C2 H2a . . 0.96 no
    C2 H2b . . 0.96 n
    C3 C4 . . 1.3907(19) no
    C3 C9 . . 1.437(3) no
    C4 C5 . . 1.578(3) no
    C4 C6 . . 1.439(3) no
    C5 H5a . . 0.96 no
    C5 H5b . . 0.96 no
    C6 C7 . . 1.445(3) no
    C6 H6 . . 0.96 no
    C7 C8 . . 1.372(2) no
    C8 C9 . . 1.432(3) no
    C8 H8 . . 0.96 no
    C9 H9 . . 0.96 no
loop_
    _geom_angle_atom_site_label_1
    _geom_angle_atom_site_label_2
    _geom_angle_atom_site_label_3
    _geom_angle_site_symmetry_1
    _geom_angle_site_symmetry_2
    _geom_angle_site_symmetry_3
    _geom_angle
    _geom_angle_publ_flag
    C2 O1 C3 . . . 116.65(11) no
    C1 N1 C2 . . . 110.35(12) no
    C1 N1 C5 . . . 111.32(14) no
    C2 N1 C5 . . . 109.60(10) no
    N1 C1 C1 . . 3_666 106.07(13) no
    N1 C1 H1a . . . 109.4706 no
    N1 C1 H1b . . . 109.4717 no
    C1 C1 H1a 3_666 . . 109.47 no
    C1 C1 H1b 3_666 . . 109.4723 no
    H1a C1 H1b . . . 112.6688 no
    O1 C2 N1 . . . 112.97(15) no
    O1 C2 H2a . . . 109.4708 no
    O1 C2 H2b . . . 109.4711 no
    N1 C2 H2a . . . 109.471 no
    N1 C2 H2b . . . 109.4715 no
    H2a C2 H2b . . . 105.7297 no
    O1 C3 C4 . . . 120.14(17) no
    O1 C3 C9 . . . 120.27(12) no
    C4 C3 C9 . . . 119.58(17) no
    C3 C4 C5 . . . 118.35(16) no
    C3 C4 C6 . . . 116.51(16) no
    C5 C4 C6 . . . 125.13(12) no
    N1 C5 C4 . . . 113.84(12) no
    N1 C5 H5a . . . 109.4703 no
    N1 C5 H5b . . . 109.4713 no
    C4 C5 H5a . . . 109.4721 no
    C4 C5 H5b . . . 109.4707 no
    H5a C5 H5b . . . 104.7188 no
    C4 C6 C7 . . . 123.28(13) no
    C4 C6 H6 . . . 118.3591 no
    C7 C6 H6 . . . 118.3615 no
    Cl1 C7 C6 . . . 122.62(11) no
    Cl1 C7 C8 . . . 117.49(15) n
    C6 C7 C8 . . . 119.88(18) no
    C7 C8 C9 . . . 117.04(18) no
    C7 C8 H8 . . . 121.4818 no
    C9 C8 H8 . . . 121.4814 no
    C3 C9 C8 . . . 123.70(14) no
    C3 C9 H9 . . . 118.1485 no
    C8 C9 H9 . . . 118.1475 no
loop_
    _geom_torsion_atom_site_label_1
    _geom_torsion_atom_site_label_2
    _geom_torsion_atom_site_label_3
    _geom_torsion_atom_site_label_4
    _geom_torsion_site_symmetry_1
    _geom_torsion_site_symmetry_2
    _geom_torsion_site_symmetry_3
    _geom_torsion_site_symmetry_4
    _geom_torsion
    _geom_torsion_publ_flag
    C2 N1 C1 C1 . . . 3_666 150.21(14) no
    C5 N1 C1 C1 . . . 3_666 -87.87(15) no
    C3 O1 C2 N1 . . . . 46.41(18) no
    C2 O1 C3 C4 . . . . -14.6(2) no
    C2 O1 C3 C9 . . . . 166.66(16) no
    C1 N1 C2 O1 . . . . 61.58(16) no
    C5 N1 C2 O1 . . . . -61.37(17) no
    C1 N1 C5 C4 . . . . -74.43(16) no
    C2 N1 C5 C4 . . . . 47.92(19) no
    N1 C1 C1 N1 . . 3_666 3_666 180.00(13) no
    O1 C3 C4 C5 . . . . 2.6(2) no
    O1 C3 C4 C6 . . . . -178.46(15) no
    C9 C3 C4 C5 . . . . -178.74(16) no
    C9 C3 C4 C6 . . . . 0.2(3) no
    O1 C3 C9 C8 . . . . 178.38(17) no
    C4 C3 C9 C8 . . . . -0.3(3) no
    C3 C4 C5 N1 . . . . -18.4(2) no
    C6 C4 C5 N1 . . . . 162.77(15) no
    C3 C4 C6 C7 . . . . -0.3(3) no
    C5 C4 C6 C7 . . . . 178.57(16) no
    C4 C6 C7 Cl1 . . . . -178.83(13) no
    C4 C6 C7 C8 . . . . 0.5(3) no
    Cl1 C7 C8 C9 . . . . 178.84(14) no
    C6 C7 C8 C9 . . . . -0.5(3) no
    C7 C8 C9 C3 . . . . 0.5(3) no
loop_
    _geom_hbond_atom_site_label_D
    _geom_hbond_atom_site_label_H
    _geom_hbond_atom_site_label_A
    _geom_hbond_site_symmetry_D
    _geom_hbond_site_symmetry_H
    _geom_hbond_site_symmetry_A
    _geom_hbond_distance_DH
    _geom_hbond_distance_HA
    _geom_hbond_distance_DA
    _geom_hbond_angle_DHA
    _geom_hbond_publ_flag
    C2 H2B O1 . . 6_646 0.96 2.56 3.369(2) 142 yes
