# Supplementary material for: 3,3′-Ethyl­enebis(3,4-dihydro-6-chloro-2H-1,3-benzoxazine)
Source: Acta Crystallogr Sect E Struct Rep Online. 2010 Apr 21;66(Pt 5):o1134. doi: 10.1107/S1600536810014248 (PMC2979041; doi:10.1107/S1600536810014248)
Supplement: Supplementary file 2 [file e-66-o1134-Isup2.hkl]

#
# h,k,l, Fc-squared, Fo-squared, sigma(Fo-squared) and status flag
#
data_I
_shelx_title                             '   '
_shelx_refln_list_code                   4
_shelx_F_calc_maximum                    323.04
_exptl_crystal_F_000                     760
_reflns_d_resolution_high                0.7976

loop_
 _symmetry_equiv_pos_as_xyz
 'x, y, z'
 '-x, y, -z+1/2'
 '-x, -y, -z'
 'x, -y, z+1/2'
 'x+1/2, y+1/2, z'
 '-x+1/2, y+1/2, -z+1/2'
 '-x+1/2, -y+1/2, -z'
 'x+1/2, -y+1/2, z+1/2'

_cell_length_a                           18.9920(5)
_cell_length_b                           5.8884(2)
_cell_length_c                           17.8813(5)
_cell_angle_alpha                        90
_cell_angle_beta                         125.449(4)
_cell_angle_gamma                        90

_shelx_F_squared_multiplier              1.000

loop_
 _refln_index_h
 _refln_index_k
 _refln_index_l
 _refln_F_squared_calc
 _refln_F_squared_meas
 _refln_F_squared_sigma
 _refln_observed_status
   2   0   0      474.11      434.18      5.16 o
   4   0   0   104355.71    96759.34    435.90 o
   6   0   0     1415.84     1692.11     19.32 o
   8   0   0     1616.81     1966.66     22.36 o
  10   0   0     6676.60     6908.15     23.06 o
  12   0   0      137.89      141.93      4.05 o
  14   0   0    13575.40    13875.99     32.67 o
  16   0   0      235.11      231.25      5.87 o
  18   0   0     2452.12     2366.95     13.66 o
   1   1   0      957.90     1234.77      6.78 o
   3   1   0     9398.37    10293.59     33.48 o
   5   1   0    40347.50    39545.37    173.69 o
   7   1   0     3344.04     3698.83     18.61 o
   9   1   0    14231.34    14575.11     24.48 o
  11   1   0       45.45       35.91      1.82 o
  13   1   0      226.41      242.08      3.84 o
  15   1   0       20.43       19.73      2.93 o
  17   1   0      180.36      188.36      4.05 o
  19   1   0      676.70      709.54      6.78 o
   0   2   0    20401.96    19383.37     81.23 o
   2   2   0      227.91      248.55      3.24 o
   4   2   0     1284.78     1108.52      5.77 o
   6   2   0       41.95       18.71      2.02 o
   8   2   0      388.81      484.56      3.64 o
  10   2   0     1152.25     1065.62      5.87 o
  12   2   0     2106.34     2228.67      8.70 o
  14   2   0     2008.50     1848.20      9.41 o
  16   2   0     2297.46     2355.62     10.93 o
  18   2   0      150.70      131.31      3.14 o
   1   3   0      235.10      175.01      3.24 o
   3   3   0      278.91      230.14      3.64 o
   5   3   0     1298.63     1228.90      5.87 o
   7   3   0      792.64      845.70      4.45 o
   9   3   0      478.59      476.26      3.95 o
  11   3   0     1108.58     1230.01      6.88 o
  13   3   0       17.77       27.41      2.83 o
  15   3   0       91.16      142.54      3.34 o
  17   3   0       29.66       21.45      2.12 o
   0   4   0     2979.03     2982.92     12.54 o
   2   4   0      591.41      608.68      4.86 o
   4   4   0     1616.83     1618.87      8.40 o
   6   4   0     1372.55     1412.61      6.78 o
   8   4   0      947.90      956.78      5.87 o
  10   4   0      775.09      793.30      6.47 o
  12   4   0       16.36       19.42      2.93 o
  14   4   0      283.15      252.19      3.84 o
  16   4   0      190.10      219.52      8.40 o
   1   5   0     1793.69     1865.40      9.00 o
   3   5   0      389.63      413.95      5.87 o
   5   5   0     2618.77     2570.79     10.72 o
   7   5   0       60.16       55.74      2.63 o
   9   5   0     1454.72     1489.99      8.19 o
  11   5   0      506.76      569.13      5.56 o
  13   5   0      457.36      470.40      4.65 o
   0   6   0      643.40      632.15      7.89 o
   2   6   0        0.77        6.07      2.83 <
   4   6   0      402.19      433.98      5.97 o
   6   6   0      130.55      155.18      3.24 o
   8   6   0        3.04        9.10      2.43 o
  10   6   0      194.20      207.18      4.35 o
   1   7   0      927.03      956.78     10.01 o
 -19   1   1      190.22      184.31      3.54 o
 -17   1   1      164.24      158.92      3.44 o
 -15   1   1      136.19      147.69      3.64 o
 -13   1   1      449.74      480.71      4.45 o
 -11   1   1     2455.49     2655.57      7.69 o
  -9   1   1     8589.01     9756.22     18.61 o
  -7   1   1     6600.09     7364.39     24.18 o
  -5   1   1    21595.08    23173.35    103.08 o
  -3   1   1     1489.22     1581.75      9.00 o
  -1   1   1     8580.68     8747.96     28.53 o
   1   1   1     3469.00     3707.74      9.91 o
   3   1   1      101.13      125.24      3.24 o
   5   1   1    10860.50    12585.38     50.78 o
   7   1   1       15.11       30.65      4.05 o
   9   1   1     2609.32     3033.30      9.81 o
  11   1   1      393.99      458.36      4.05 o
  13   1   1      253.35      294.17      4.96 o
  15   1   1        2.63        5.77      2.63 <
  17   1   1        0.34        2.63      2.23 <
 -18   2   1      224.62      188.77      3.54 o
 -16   2   1      120.85      107.63      3.34 o
 -14   2   1     2725.19     2849.08     11.33 o
 -12   2   1      177.56      215.47      2.93 o
 -10   2   1     1562.38     1644.26      6.27 o
  -8   2   1     5212.16     5838.28     14.97 o
  -6   2   1        4.17        9.21      1.82 o
  -4   2   1        5.19        2.02      2.12 <
  -2   2   1     1634.15     1473.50      8.90 o
   0   2   1     8340.45     8254.90     14.57 o
   2   2   1      218.15      255.23      3.24 o
   4   2   1     1155.44     1220.60      5.97 o
   6   2   1     3894.02     4707.61     14.57 o
   8   2   1       51.41       85.38      1.92 o
  10   2   1       10.08        4.65      1.82 <
  12   2   1        9.20       11.73      3.03 o
  14   2   1      267.09      262.11      4.35 o
  16   2   1      256.29      263.02      4.25 o
  18   2   1        1.55       -3.03      4.05 <
 -17   3   1      276.65      256.95      3.54 o
 -15   3   1        0.51        0.10      2.53 <
 -13   3   1      537.75      583.90      5.46 o
 -11   3   1      219.89      213.95      3.24 o
  -9   3   1      411.77      433.07      3.74 o
  -7   3   1      949.18      953.94      4.55 o
  -5   3   1      280.02      276.67      3.14 o
  -3   3   1      249.59      224.88      3.74 o
  -1   3   1      203.62      246.93      3.74 o
   1   3   1      758.43      786.52      5.56 o
   3   3   1     1074.39     1098.00      6.78 o
   5   3   1      176.42      173.09      2.63 o
   7   3   1     1448.58     1588.62      6.27 o
   9   3   1       83.32       89.43      2.53 o
  11   3   1        0.53        3.84      2.53 <
  13   3   1      194.62      177.54      3.74 o
  15   3   1      113.71      100.25      2.73 o
  17   3   1      231.94      231.35      4.75 o
 -16   4   1        6.32        7.59      1.72 o
 -14   4   1        0.14        2.63      2.33 <
 -12   4   1       10.65       12.75      2.93 o
 -10   4   1      292.51      293.87      4.35 o
  -8   4   1     1152.19     1192.28      6.47 o
  -6   4   1       11.57       16.69      1.82 o
  -4   4   1      592.67      639.03      4.35 o
  -2   4   1       58.02       52.70      1.92 o
   0   4   1      532.35      582.28      4.55 o
   2   4   1       27.25       31.76      2.02 o
   4   4   1      675.71      667.46      5.56 o
   6   4   1      633.93      656.63      5.16 o
   8   4   1       18.96       20.43      2.73 o
  10   4   1       13.49       10.62      2.63 o
  12   4   1        0.30       -0.61      2.53 <
  14   4   1       77.21       68.99      2.73 o
 -13   5   1       26.34       26.30      2.02 o
 -11   5   1      159.52      152.85      3.54 o
  -9   5   1      198.26      213.04      3.74 o
  -7   5   1     1321.19     1306.08      7.18 o
  -5   5   1      308.71      316.94      4.96 o
  -3   5   1      663.32      683.95      5.56 o
  -1   5   1      402.17      419.41      5.16 o
   1   5   1      230.51      234.79      4.05 o
   3   5   1       56.26       76.38      3.64 o
   5   5   1      317.67      326.14      4.55 o
   7   5   1      596.30      656.13      5.97 o
   9   5   1      132.52      120.68      3.34 o
  11   5   1        4.63        4.65      2.02 <
  13   5   1       29.76       26.50      2.63 o
 -10   6   1      189.60      203.13      3.95 o
  -8   6   1       19.04       17.50      2.63 o
  -6   6   1       27.63       28.12      2.43 o
  -4   6   1       30.91       30.65      2.93 o
  -2   6   1       28.96       31.36      3.03 o
   0   6   1       34.84       36.52      2.53 o
   2   6   1        0.33       -2.23      2.93 <
   4   6   1      762.71      750.91      6.17 o
   6   6   1      303.14      278.39      4.05 o
   8   6   1      203.73      186.54      3.64 o
  -1   7   1      273.45      273.84      5.66 o
   1   7   1       75.45       60.29      4.75 o
 -20   0   2      360.62      378.74      7.18 o
 -18   0   2      164.77      201.01      5.56 o
 -16   0   2     1260.67     1293.74     12.14 o
 -14   0   2      974.30      936.14      8.80 o
 -12   0   2      190.25      147.29      4.45 o
 -10   0   2     1662.73     1600.26     18.41 o
  -8   0   2     3563.02     3089.64     24.18 o
  -6   0   2      424.54      446.32      6.47 o
  -4   0   2     3987.25     4568.41     18.51 o
  -2   0   2     2782.80     2727.89     11.53 o
   0   0   2     1731.81     2161.19     16.59 o
   2   0   2    26728.98    25057.77    200.10 o
   4   0   2     1096.50     1256.62     15.78 o
   6   0   2    14957.08    15291.93     52.40 o
   8   0   2       29.92       54.93      4.15 o
  10   0   2      235.83      169.85      4.25 o
  12   0   2      238.10      265.04      4.86 o
  14   0   2      129.95      145.17      4.75 o
  16   0   2      858.48      848.74      9.00 o
  18   0   2      738.56      732.10      9.81 o
 -19   1   2      197.13      197.06      3.54 o
 -17   1   2      944.92      977.31      6.98 o
 -15   1   2       73.60       68.28      2.83 o
 -13   1   2     1212.93     1175.59      5.87 o
 -11   1   2     1229.31     1436.88      5.87 o
  -9   1   2      321.67      222.76      3.74 o
  -7   1   2     9099.58     9720.62     19.52 o
  -5   1   2     1218.08     1092.43      5.87 o
  -3   1   2    52757.57    49996.06    153.46 o
  -1   1   2     2300.18     2181.02     10.32 o
   1   1   2     8035.88     8060.98     18.92 o
   3   1   2      360.42      341.52      4.15 o
   5   1   2       89.35      176.02      5.66 o
   7   1   2     6225.44     6386.06     27.31 o
   9   1   2      827.47      977.51      5.77 o
  11   1   2     8731.08     8927.21     17.80 o
  13   1   2     1489.83     1555.04      9.51 o
  15   1   2     1231.26     1253.08      7.49 o
  17   1   2       39.47       50.38      2.23 o
 -18   2   2      625.76      656.03      6.47 o
 -16   2   2      455.88      480.51      5.36 o
 -14   2   2     3551.52     3531.31     11.84 o
 -12   2   2     3056.86     3197.68      9.10 o
 -10   2   2     5019.55     5235.36     10.62 o
  -8   2   2     7553.03     7680.21     21.14 o
  -6   2   2       15.10       29.44      1.82 o
  -4   2   2     6229.57     6154.61     20.74 o
  -2   2   2     1097.15     1087.37      7.18 o
   0   2   2     9617.34     9795.47     19.73 o
   2   2   2    12837.37    12954.31     20.13 o
   4   2   2     1629.20     1818.26      8.40 o
   6   2   2     6062.09     6158.75     16.29 o
   8   2   2       24.75       65.25      1.82 o
  10   2   2      830.32      787.74      5.46 o
  12   2   2       14.51       21.45      3.24 o
  14   2   2      181.59      171.67      3.54 o
  16   2   2      392.58      415.16      4.86 o
 -17   3   2      348.83      335.25      4.45 o
 -15   3   2     1209.51     1304.57      8.09 o
 -13   3   2      573.60      571.86      5.06 o
 -11   3   2       62.38       47.34      2.33 o
  -9   3   2     2854.61     2842.21      8.19 o
  -7   3   2     1791.81     1749.57      5.77 o
  -5   3   2     7702.55     7971.04     17.80 o
  -3   3   2     5008.78     4852.47     17.40 o
  -1   3   2      215.26      254.62      3.84 o
   1   3   2     2180.75     2026.14      8.80 o
   3   3   2      649.16      558.81      4.75 o
   5   3   2     1374.16     1240.23      5.56 o
   7   3   2     1732.25     1636.58      6.98 o
   9   3   2      203.54      201.51      3.44 o
  11   3   2     1321.73     1242.55      7.28 o
  13   3   2      689.89      628.91      6.07 o
  15   3   2      344.30      342.02      4.15 o
 -16   4   2       14.45       17.50      2.02 o
 -14   4   2     1918.16     1963.02      9.31 o
 -12   4   2      397.23      415.97      5.36 o
 -10   4   2     3427.79     3459.79     12.54 o
  -8   4   2      626.55      564.07      4.55 o
  -6   4   2      438.11      447.23      3.84 o
  -4   4   2      718.62      639.23      4.86 o
  -2   4   2      220.26      184.52      2.73 o
   0   4   2     1321.37     1290.40      7.49 o
   2   4   2     1638.84     1521.56      8.19 o
   4   4   2       37.21       42.29      2.53 o
   6   4   2     1178.97     1145.14      6.58 o
   8   4   2      440.30      449.46      5.36 o
  10   4   2      787.90      755.67      5.87 o
  12   4   2      416.54      509.04      6.17 o
  14   4   2      414.92      390.38      4.25 o
 -13   5   2      112.33      135.66      2.83 o
 -11   5   2       58.48       65.55      2.83 o
  -9   5   2      344.23      382.49      4.75 o
  -7   5   2      853.87      892.84      6.27 o
  -5   5   2      864.57      868.26      6.07 o
  -3   5   2     3317.63     3354.99     14.06 o
  -1   5   2      634.16      618.70      6.47 o
   1   5   2     3354.89     3343.56     13.05 o
   3   5   2      126.07      119.27      3.64 o
   5   5   2     1649.10     1663.58      8.80 o
   7   5   2       43.30       50.88      3.14 o
   9   5   2      384.78      394.42      4.05 o
  11   5   2      157.29      170.76      3.64 o
 -10   6   2       25.51       24.38      2.02 o
  -8   6   2     1881.29     1987.70     11.23 o
  -6   6   2        0.01        1.21      2.43 <
  -4   6   2      850.61      894.56      7.08 o
  -2   6   2      920.58      929.06      6.58 o
   0   6   2        7.57        5.97      2.93 <
   2   6   2     2759.92     2871.95     15.48 o
   4   6   2      118.96      110.47      3.14 o
   6   6   2     2796.01     2856.57     10.82 o
   8   6   2      150.82      160.24      3.34 o
 -19   1   3        8.05        8.90      2.33 o
 -17   1   3       19.49       21.55      2.73 o
 -15   1   3       14.43       15.48      2.43 o
 -13   1   3        0.66        3.64      1.32 <
 -11   1   3      680.73      721.78      3.64 o
  -9   1   3      102.70      106.32      2.63 o
  -7   1   3       23.03       32.98      1.72 o
  -5   1   3     1180.23     1356.87      7.08 o
  -3   1   3     1184.31     1262.99      6.17 o
  -1   1   3        4.44       11.43      1.92 o
   1   1   3      691.25      664.02      6.07 o
   3   1   3     2647.52     2995.26     12.34 o
   5   1   3      121.16      202.73      5.36 o
   7   1   3      240.86      262.92      3.95 o
   9   1   3      449.59      478.08      4.55 o
  11   1   3       25.14       23.27      2.93 o
  13   1   3       33.32       34.09      3.84 o
  15   1   3       92.45       87.81      2.93 o
  17   1   3      106.36      107.03      3.03 o
 -20   2   3      321.59      310.56      4.75 o
 -18   2   3      273.81      257.55      4.35 o
 -16   2   3       94.95       89.32      2.93 o
 -14   2   3      811.75      855.31      5.56 o
 -12   2   3      770.62      760.93      4.96 o
 -10   2   3     3383.02     3745.47      9.31 o
  -8   2   3      260.67      299.03      4.45 o
  -6   2   3      266.28      331.20      4.15 o
  -4   2   3      311.56      390.18      5.77 o
  -2   2   3      349.66      377.83      3.95 o
   0   2   3     2598.18     2640.59      9.51 o
   2   2   3      835.75      972.76      5.66 o
   4   2   3     5452.80     5922.85     16.08 o
   6   2   3      185.91      204.55      3.03 o
   8   2   3       24.86       34.29      1.82 o
  10   2   3       47.05       69.09      2.73 o
  12   2   3      244.00      249.06      4.05 o
  14   2   3      129.76      132.92      3.54 o
  16   2   3       84.20       84.87      2.63 o
 -19   3   3        3.15        4.75      2.33 <
 -17   3   3      154.55      145.67      3.54 o
 -15   3   3      568.17      616.98      5.66 o
 -13   3   3        0.39        3.24      2.43 <
 -11   3   3      276.28      294.98      3.54 o
  -9   3   3      149.11      159.33      2.53 o
  -7   3   3     1029.69     1042.86      4.86 o
  -5   3   3       53.30       44.31      2.12 o
  -3   3   3     1824.10     2061.15     11.63 o
  -1   3   3      294.76      284.26      4.05 o
   1   3   3      309.19      344.55      3.95 o
   3   3   3      216.57      256.44      3.34 o
   5   3   3      513.74      585.01      3.74 o
   7   3   3       18.44       23.57      2.02 o
   9   3   3      108.07      116.64      3.34 o
  11   3   3        5.56        2.93      3.14 <
  13   3   3       93.79       88.72      3.24 o
  15   3   3        0.09        0.10      2.33 <
 -16   4   3        0.52        1.62      2.23 <
 -14   4   3      170.83      198.17      3.74 o
 -12   4   3       84.58       83.66      3.24 o
 -10   4   3      232.54      225.08      4.55 o
  -8   4   3     2198.34     2131.96      8.19 o
  -6   4   3      549.42      552.34      4.25 o
  -4   4   3     1864.81     1943.60      8.30 o
  -2   4   3       84.19       72.43      2.33 o
   0   4   3      404.47      429.12      4.35 o
   2   4   3       44.64       36.11      2.23 o
   4   4   3     2232.38     2193.56      9.41 o
   6   4   3     2055.51     2107.88      9.61 o
   8   4   3     1093.86     1018.59      7.38 o
  10   4   3      349.01      331.40      4.65 o
  12   4   3      614.21      565.18      5.56 o
  14   4   3       53.63       41.58      3.64 o
 -15   5   3       24.19       20.84      2.12 o
 -13   5   3       93.34       90.13      2.83 o
 -11   5   3       62.25       58.88      3.14 o
  -9   5   3     1016.26      986.32      7.28 o
  -7   5   3       64.18       75.77      2.93 o
  -5   5   3     1105.64     1123.39      6.88 o
  -3   5   3     1017.01     1072.40      7.79 o
  -1   5   3        0.56        1.52      2.63 <
   1   5   3     1362.19     1441.34      8.80 o
   3   5   3        0.14        4.35      2.53 <
   5   5   3      442.57      389.37      4.55 o
   7   5   3       20.19       15.68      2.73 o
   9   5   3      315.74      276.98      4.25 o
  11   5   3      367.16      367.31      4.75 o
 -10   6   3       63.33       56.65      3.03 o
  -8   6   3      138.19      123.31      3.64 o
  -6   6   3      185.51      188.16      3.24 o
  -4   6   3       85.34       75.47      2.83 o
  -2   6   3       75.87       75.77      3.14 o
   0   6   3     1416.72     1374.16     10.12 o
   2   6   3        3.83        5.77      2.83 <
   4   6   3      312.99      294.58      4.25 o
   6   6   3      775.80      730.38      5.26 o
 -20   0   4        0.98       -0.20      2.73 <
 -18   0   4       44.05       45.02      4.35 o
 -16   0   4      114.88      115.42      4.65 o
 -14   0   4        4.83        6.37      2.53 <
 -12   0   4      829.24      730.28      6.27 o
 -10   0   4       23.18       17.30      3.03 o
  -8   0   4     1988.73     1800.86     10.42 o
  -6   0   4     5483.08     5210.58     24.38 o
  -4   0   4     9745.66     9067.12     30.35 o
  -2   0   4     4855.29     4724.20     30.65 o
   0   0   4     4215.88     4414.24     23.47 o
   2   0   4     8498.04     8006.86     21.95 o
   4   0   4      179.70      141.83      4.45 o
   6   0   4      606.11      623.35     16.99 o
   8   0   4     2312.72     2233.73     11.84 o
  10   0   4     1857.44     1914.77     14.67 o
  12   0   4      343.11      340.61      7.28 o
  14   0   4      440.72      475.05      6.37 o
  16   0   4      290.22      310.77      6.07 o
 -21   1   4      267.60      283.76      4.45 o
 -19   1   4      206.32      222.25      4.15 o
 -17   1   4     3208.41     3128.90     10.93 o
 -15   1   4        1.23        3.84      2.33 <
 -13   1   4     3162.88     3149.03      8.50 o
 -11   1   4     1760.62     1643.96      6.17 o
  -9   1   4      212.83      228.72      3.95 o
  -7   1   4     5035.06     4776.60     13.56 o
  -5   1   4      212.93      212.13      3.14 o
  -3   1   4    26780.79    24308.47    141.02 o
  -1   1   4     2689.59     2670.74     11.13 o
   1   1   4     1949.65     1783.97     14.67 o
   3   1   4     7347.65     7401.71     17.10 o
   5   1   4      375.61      429.22      7.69 o
   7   1   4     4285.45     4281.32     11.84 o
   9   1   4       51.13       33.99      2.43 o
  11   1   4     3230.07     3266.88     12.14 o
  13   1   4      733.64      731.29      6.68 o
  15   1   4       12.24       10.22      2.33 o
 -20   2   4      103.14       84.27      2.93 o
 -18   2   4      532.87      623.55      5.87 o
 -16   2   4        6.24        5.97      2.63 <
 -14   2   4        1.14        2.43      2.12 <
 -12   2   4     1821.82     1690.19      7.38 o
 -10   2   4       34.19       36.11      1.62 o
  -8   2   4     9362.21     9177.18     24.28 o
  -6   2   4      515.74      418.30      6.47 o
  -4   2   4     1155.62     1133.50      8.60 o
  -2   2   4      165.08       90.24      2.53 o
   0   2   4      325.13      324.22      4.25 o
   2   2   4     2517.17     2148.85      9.51 o
   4   2   4     1091.76     1045.09      6.68 o
   6   2   4     1455.09     1291.52      6.17 o
   8   2   4     1351.68     1356.16      6.78 o
  10   2   4      311.03      289.22      4.15 o
  12   2   4      125.43      149.52      3.54 o
  14   2   4      361.94      351.74      3.95 o
 -19   3   4      475.37      429.63      5.36 o
 -17   3   4     4470.55     4313.69     13.96 o
 -15   3   4      742.98      783.39      5.66 o
 -13   3   4     6085.55     6153.70     14.57 o
 -11   3   4      901.94      870.79      5.56 o
  -9   3   4      429.35      373.28      3.44 o
  -7   3   4     2157.62     2102.93      6.88 o
  -5   3   4     1275.97     1343.82      6.68 o
  -3   3   4    14396.63    14855.42     31.76 o
  -1   3   4     3682.33     3706.02     12.75 o
   1   3   4     8673.10     9383.04     15.17 o
   3   3   4     1826.20     1734.50      6.47 o
   5   3   4      257.64      312.99      3.34 o
   7   3   4      702.58      687.39      5.36 o
   9   3   4      147.57      165.50      4.15 o
  11   3   4      903.78      806.25      6.98 o
  13   3   4      246.30      280.01      4.55 o
 -16   4   4      256.99      296.50      4.55 o
 -14   4   4      703.76      656.23      5.56 o
 -12   4   4     2089.27     2167.47     10.32 o
 -10   4   4     3859.65     3946.98     12.85 o
  -8   4   4     6779.96     6978.86     14.97 o
  -6   4   4     4652.34     4719.85     12.85 o
  -4   4   4     2796.99     2776.76      9.10 o
  -2   4   4     2061.23     1935.61      9.71 o
   0   4   4      114.03      114.31      2.73 o
   2   4   4     2015.40     2093.11      8.60 o
   4   4   4     2577.19     2692.69      9.31 o
   6   4   4      851.04      946.05      6.47 o
   8   4   4     2817.22     2947.82      9.91 o
  10   4   4       22.74        9.31      2.43 o
  12   4   4      996.26     1047.01      6.98 o
 -15   5   4      111.68      127.16      3.03 o
 -13   5   4      447.81      458.36      5.06 o
 -11   5   4       87.87       97.42      3.24 o
  -9   5   4        6.70        9.81      2.73 o
  -7   5   4        9.94       11.53      2.33 o
  -5   5   4     1564.09     1517.21      8.19 o
  -3   5   4       10.23       12.85      2.83 o
  -1   5   4     4835.90     4984.08     15.68 o
   1   5   4       43.87       38.95      2.83 o
   3   5   4     4541.06     4534.42     12.54 o
   5   5   4      230.05      201.61      4.05 o
   7   5   4     1415.13     1419.48      7.38 o
   9   5   4      663.27      682.33      5.97 o
 -10   6   4       82.12       81.84      3.24 o
  -8   6   4      311.87      299.94      4.55 o
  -6   6   4     1194.73     1225.96      7.18 o
  -4   6   4     1079.72     1033.66      5.87 o
  -2   6   4     1761.29     1809.96     10.52 o
   0   6   4      441.47      448.95      5.87 o
   2   6   4      215.21      190.38      3.84 o
   4   6   4      135.60      161.55      3.74 o
   6   6   4       30.70       36.32      2.43 o
 -21   1   5      125.22      117.14      3.64 o
 -19   1   5        3.03       -1.52      2.33 <
 -17   1   5      297.90      306.01      4.15 o
 -15   1   5       69.07       69.19      2.73 o
 -13   1   5     1735.06     1818.56      6.78 o
 -11   1   5      270.61      265.65      2.53 o
  -9   1   5     1746.70     1776.99     11.53 o
  -7   1   5        9.95        5.56      1.52 o
  -5   1   5      352.53      275.26      3.03 o
  -3   1   5       61.74       73.75      3.14 o
  -1   1   5        0.11        1.72      2.43 <
   1   1   5     1380.06     1437.69     10.01 o
   3   1   5      260.05      341.62      4.86 o
   5   1   5       54.54       73.64      1.92 o
   7   1   5       14.45       17.30      1.82 o
   9   1   5      346.67      356.29      4.55 o
  11   1   5      134.20      116.33      4.05 o
  13   1   5      155.50      147.29      3.44 o
  15   1   5      217.35      197.97      3.34 o
 -20   2   5       97.33       96.20      3.74 o
 -18   2   5      729.67      726.23      5.97 o
 -16   2   5       50.65       45.72      2.93 o
 -14   2   5      142.30      153.46      3.03 o
 -12   2   5      262.39      286.08      3.14 o
 -10   2   5        0.26        4.96      1.32 o
  -8   2   5      257.94      295.49      4.75 o
  -6   2   5      350.43      407.47      4.86 o
  -4   2   5     4915.56     5447.49     13.56 o
  -2   2   5      521.68      577.22      4.45 o
   0   2   5      923.84     1083.83      7.18 o
   2   2   5      254.94      238.13      3.74 o
   4   2   5      590.21      730.38      4.25 o
   6   2   5       78.50       67.27      2.12 o
   8   2   5      110.73      118.76      2.83 o
  10   2   5       43.05       38.95      2.83 o
  12   2   5       63.30       70.00      3.14 o
  14   2   5       52.55       45.32      2.53 o
 -19   3   5      361.78      355.68      3.95 o
 -17   3   5      451.75      462.40      4.86 o
 -15   3   5     1114.89     1151.81      6.78 o
 -13   3   5        4.12        7.59      2.43 o
 -11   3   5     3523.09     3587.35     10.72 o
  -9   3   5      118.39      143.85      2.33 o
  -7   3   5      996.20     1008.27      5.06 o
  -5   3   5      163.46      246.63      2.93 o
  -3   3   5      149.18      135.86      2.53 o
  -1   3   5     1222.29     1475.83      5.87 o
   1   3   5       94.82       99.95      1.72 o
   3   3   5     4553.29     4925.10     11.03 o
   5   3   5        2.81        4.35      1.82 <
   7   3   5      690.72      729.27      5.77 o
   9   3   5        4.41        4.75      3.14 <
  11   3   5        3.90        3.84      2.93 <
  13   3   5       73.12       82.34      3.54 o
 -18   4   5      127.26      114.72      4.35 o
 -16   4   5       22.24       19.73      2.43 o
 -14   4   5      458.26      450.47      4.65 o
 -12   4   5     2336.26     2355.52     10.82 o
 -10   4   5      524.21      519.66      5.66 o
  -8   4   5     2918.85     2886.51     10.32 o
  -6   4   5      159.48      153.87      2.73 o
  -4   4   5       52.53       51.69      2.12 o
  -2   4   5      861.74      862.09      5.87 o
   0   4   5      153.98      147.29      3.14 o
   2   4   5      914.79      934.22      5.97 o
   4   4   5      364.42      366.30      3.95 o
   6   4   5      779.31      823.75      5.87 o
   8   4   5      559.54      554.36      5.26 o
  10   4   5       36.93       36.22      2.73 o
  12   4   5      645.65      609.29      6.37 o
 -15   5   5      136.14      142.33      2.83 o
 -13   5   5        5.48        6.58      1.92 o
 -11   5   5      556.22      524.01      5.16 o
  -9   5   5      532.76      548.09      5.36 o
  -7   5   5       55.42       54.63      2.33 o
  -5   5   5      658.28      688.30      6.88 o
  -3   5   5      922.07      949.39      7.79 o
  -1   5   5        2.78        5.46      2.93 <
   1   5   5        0.35        4.45      2.53 <
   3   5   5     2418.00     2366.65     10.01 o
   5   5   5      275.76      240.46      3.84 o
   7   5   5      322.89      328.06      4.25 o
   9   5   5      510.92      450.77      4.86 o
 -10   6   5      505.85      494.47      5.66 o
  -8   6   5      107.26      106.83      3.54 o
  -6   6   5        6.13       11.73      2.43 o
  -4   6   5     1521.77     1526.31      7.79 o
  -2   6   5      105.20      107.84      3.24 o
   0   6   5     1499.18     1515.69      8.19 o
   2   6   5      369.53      322.90      5.26 o
   4   6   5     1150.93     1113.17      8.90 o
 -20   0   6     3662.86     3578.35     19.93 o
 -18   0   6      191.23      226.80      5.46 o
 -16   0   6     4832.24     4858.74     18.21 o
 -14   0   6      274.50      225.28      4.35 o
 -12   0   6     1914.38     1916.39      7.99 o
 -10   0   6     2223.24     2102.32     12.54 o
  -8   0   6     2094.21     1929.94     12.44 o
  -6   0   6    16003.55    14838.12     48.05 o
  -4   0   6     8268.12     7990.37     35.51 o
  -2   0   6     5078.30     4403.32     38.64 o
   0   0   6    27220.19    28671.62     53.62 o
   2   0   6        4.34        2.73      2.73 <
   4   0   6    15515.29    16470.15     35.41 o
   6   0   6      299.15      312.89      5.87 o
   8   0   6     7296.36     7436.51     28.53 o
  10   0   6     1160.96     1200.57     11.94 o
  12   0   6      190.66      181.58      5.56 o
  14   0   6     1396.18     1408.56     14.67 o
 -21   1   6      741.05      766.19      7.69 o
 -19   1   6       37.18       30.45      2.33 o
 -17   1   6      589.30      606.56      5.97 o
 -15   1   6     1477.07     1520.14      6.68 o
 -13   1   6      518.84      508.94      3.44 o
 -11   1   6     9122.12     9020.99     14.36 o
  -9   1   6      821.72      733.62      8.50 o
  -7   1   6     7521.84     7208.29     19.63 o
  -5   1   6     1236.82     1137.04      6.78 o
  -3   1   6     6252.88     6196.59     19.12 o
  -1   1   6     4792.12     4522.89     14.77 o
   1   1   6      699.52      867.25      7.28 o
   3   1   6     2119.31     2040.91     11.84 o
   5   1   6     1850.14     1752.30      6.78 o
   7   1   6      260.31      345.77      4.05 o
   9   1   6     1002.14     1065.12      7.69 o
  11   1   6        3.57        2.83      3.84 <
  13   1   6     1270.47     1296.68      7.59 o
 -20   2   6     2035.07     2057.81     11.23 o
 -18   2   6      464.57      435.39      4.96 o
 -16   2   6     3349.60     3389.28     11.94 o
 -14   2   6     1043.68     1078.78      6.17 o
 -12   2   6      456.64      414.35      3.64 o
 -10   2   6     2523.68     2547.12      7.49 o
  -8   2   6      464.76      498.62      5.66 o
  -6   2   6    14290.47    14731.91     27.41 o
  -4   2   6     6952.58     6958.12     17.40 o
  -2   2   6    11884.29    12062.18     26.91 o
   0   2   6     4630.65     4549.49     17.00 o
   2   2   6      340.10      325.74      3.24 o
   4   2   6     1756.55     1750.28      6.37 o
   6   2   6       70.59       71.12      2.12 o
   8   2   6     1683.17     1625.35      8.09 o
  10   2   6     1043.88     1006.24      6.37 o
  12   2   6        7.00        6.88      2.53 <
  14   2   6      234.64      269.59      5.36 o
 -19   3   6       47.66       33.89      2.12 o
 -17   3   6       85.38       75.97      2.83 o
 -15   3   6      550.41      559.82      5.16 o
 -13   3   6      509.04      527.45      4.96 o
 -11   3   6     4882.28     4878.47     12.44 o
  -9   3   6     1135.26     1162.64      5.66 o
  -7   3   6     2423.38     2236.76      7.08 o
  -5   3   6      147.38       95.70      1.82 o
  -3   3   6      503.92      628.21      4.35 o
  -1   3   6     1447.50     1398.44      5.36 o
   1   3   6     3390.61     3757.10      8.90 o
   3   3   6     3657.35     3608.29      9.51 o
   5   3   6     2287.99     2364.73      8.80 o
   7   3   6      277.66      290.13      4.45 o
   9   3   6      228.98      306.62      4.55 o
  11   3   6       21.01       23.77      2.43 o
  13   3   6      204.08      234.79      4.55 o
 -18   4   6       98.63      105.81      2.93 o
 -16   4   6      969.49     1008.87      7.38 o
 -14   4   6       46.39       42.79      2.83 o
 -12   4   6      261.62      274.35      4.55 o
 -10   4   6       84.41       72.53      3.34 o
  -8   4   6      145.32      119.27      2.93 o
  -6   4   6     2166.17     2249.81      8.40 o
  -4   4   6     1224.24     1221.51      6.58 o
  -2   4   6     2614.79     2542.57     10.22 o
   0   4   6      502.77      463.62      5.06 o
   2   4   6      162.75      170.96      3.24 o
   4   4   6      241.07      231.35      3.54 o
   6   4   6      185.41      189.17      3.34 o
   8   4   6      460.75      448.55      4.96 o
  10   4   6      632.87      585.62      5.77 o
 -15   5   6     1152.08     1148.17      6.98 o
 -13   5   6       79.29       80.52      2.53 o
 -11   5   6     1735.51     1732.37      9.71 o
  -9   5   6       65.72       73.04      3.34 o
  -7   5   6     1194.77     1175.08      7.59 o
  -5   5   6      638.34      589.06      5.56 o
  -3   5   6      141.73      159.93      4.45 o
  -1   5   6      891.83      909.33      7.69 o
   1   5   6      164.61      163.17      3.64 o
   3   5   6      397.04      406.26      5.26 o
   5   5   6      792.55      795.02      6.78 o
   7   5   6       52.79       68.79      3.44 o
 -10   6   6      495.58      512.68      6.68 o
  -8   6   6      226.86      234.79      5.26 o
  -6   6   6      167.89      192.31      3.84 o
  -4   6   6        1.63        9.21      2.43 o
  -2   6   6       66.32       75.67      3.03 o
   0   6   6      549.53      554.26      6.58 o
   2   6   6       96.82      111.38      4.25 o
   4   6   6      545.39      543.54      7.18 o
 -21   1   7        8.84        8.80      2.53 o
 -19   1   7        5.48        5.16      2.12 <
 -17   1   7      346.87      375.51      4.55 o
 -15   1   7        2.60        4.35      2.12 <
 -13   1   7      473.09      498.72      3.64 o
 -11   1   7     1624.68     1795.80      6.47 o
  -9   1   7        3.71        4.86      3.03 <
  -7   1   7     4227.44     4575.09     17.30 o
  -5   1   7     3110.84     3201.02     20.03 o
  -3   1   7      250.92      287.60      5.06 o
  -1   1   7     3948.20     4063.42     15.38 o
   1   1   7      171.52      193.32      3.95 o
   3   1   7       12.44       20.94      1.52 o
   5   1   7      425.55      499.94      4.45 o
   7   1   7        3.56        3.34      3.03 <
   9   1   7      733.19      732.10      7.18 o
  11   1   7       58.50       63.33      3.54 o
  13   1   7      806.83      810.09      5.87 o
 -20   2   7       45.26       40.46      2.33 o
 -18   2   7       50.64       53.41      2.93 o
 -16   2   7       97.09       92.36      3.34 o
 -14   2   7       91.67       84.97      2.73 o
 -12   2   7      286.52      299.94      3.44 o
 -10   2   7     1770.55     1832.32      7.99 o
  -8   2   7     4109.08     4266.85     12.24 o
  -6   2   7     1412.52     1331.07     10.32 o
  -4   2   7     2284.53     2769.57     14.06 o
  -2   2   7      364.82      337.17      4.35 o
   0   2   7      199.87      247.44      3.03 o
   2   2   7       97.49      135.45      2.02 o
   4   2   7      446.86      407.47      3.64 o
   6   2   7      381.42      434.79      4.86 o
   8   2   7      340.61      367.72      4.86 o
  10   2   7       74.52       72.13      3.03 o
  12   2   7       51.87       52.50      2.73 o
 -19   3   7      107.53      101.87      2.63 o
 -17   3   7        3.00        5.36      2.33 <
 -15   3   7      123.72      131.71      3.54 o
 -13   3   7       71.52       85.58      3.24 o
 -11   3   7      216.56      209.40      3.03 o
  -9   3   7      159.85      146.58      2.43 o
  -7   3   7     1184.79     1285.75      6.47 o
  -5   3   7       28.18       31.76      1.62 o
  -3   3   7       43.40       72.84      2.02 o
  -1   3   7      390.31      403.23      3.24 o
   1   3   7       36.91       42.69      1.82 o
   3   3   7      125.80      107.84      2.33 o
   5   3   7      210.54      197.57      3.64 o
   7   3   7      284.92      276.27      4.65 o
   9   3   7      474.08      478.29      5.36 o
  11   3   7       97.17       93.17      3.03 o
 -18   4   7      117.44      125.74      3.24 o
 -16   4   7       24.43       23.17      2.33 o
 -14   4   7       51.52       45.62      2.83 o
 -12   4   7       30.16       31.36      3.44 o
 -10   4   7      138.08      130.90      3.44 o
  -8   4   7        4.03        2.33      2.73 <
  -6   4   7       40.40       41.98      2.53 o
  -4   4   7        9.43       15.48      2.43 o
  -2   4   7       20.67       25.29      2.63 o
   0   4   7     1226.52     1175.89      7.38 o
   2   4   7       34.07       30.55      2.73 o
   4   4   7      407.88      383.70      4.35 o
   6   4   7       34.54       28.83      3.03 o
   8   4   7        0.29        1.92      2.73 <
  10   4   7       13.11       14.16      2.33 o
 -15   5   7       13.44        9.91      1.92 o
 -13   5   7      788.65      776.41      5.87 o
 -11   5   7       57.57       55.64      3.14 o
  -9   5   7      262.09      263.62      4.55 o
  -7   5   7      265.31      250.68      4.96 o
  -5   5   7      341.99      343.84      4.86 o
  -3   5   7      228.32      234.69      4.35 o
  -1   5   7       10.77       16.19      2.53 o
   1   5   7     1153.71     1148.48      7.38 o
   3   5   7       28.95       30.04      2.93 o
   5   5   7       33.15       35.51      3.44 o
   7   5   7        7.65        6.07      3.14 <
 -10   6   7       20.45       21.55      2.43 o
  -8   6   7       10.47        9.31      2.93 o
  -6   6   7        0.61        2.23      2.63 <
  -4   6   7      121.29      124.83      4.35 o
  -2   6   7      103.76       86.59      3.64 o
   0   6   7      177.83      170.86      3.84 o
   2   6   7       22.76       21.24      3.14 o
 -22   0   8      401.86      369.84      5.97 o
 -20   0   8     1317.24     1277.86     12.44 o
 -18   0   8     2462.53     2437.26     16.79 o
 -16   0   8     3105.19     3068.10     16.39 o
 -14   0   8     5837.86     5776.47     17.30 o
 -12   0   8       76.51       62.21      2.33 o
 -10   0   8     2233.73     2300.39     18.21 o
  -8   0   8      550.85      539.79     11.03 o
  -6   0   8     8698.17     8879.67     44.21 o
  -4   0   8      330.42      224.78      8.19 o
  -2   0   8     1844.64     1923.06     21.24 o
   0   0   8       18.86      103.39      4.65 o
   2   0   8     4112.95     4344.24     14.36 o
   4   0   8      429.70      597.76      6.27 o
   6   0   8     2530.30     2610.65     15.48 o
   8   0   8      401.73      394.73      7.08 o
  10   0   8      594.26      598.77      8.09 o
  12   0   8        3.98        6.68      3.95 <
 -21   1   8       71.08       73.64      2.53 o
 -19   1   8      434.58      480.01      4.65 o
 -17   1   8      341.45      343.54      4.25 o
 -15   1   8      148.20      129.69      2.63 o
 -13   1   8     1473.17     1443.46      5.87 o
 -11   1   8      451.69      420.42      3.34 o
  -9   1   8     4395.67     4392.90     16.39 o
  -7   1   8     3657.32     4034.59     21.65 o
  -5   1   8      889.03      751.93      8.09 o
  -3   1   8    12068.15    12285.04     32.27 o
  -1   1   8      493.63      472.42      5.46 o
   1   1   8     3215.40     3302.49     10.32 o
   3   1   8      397.78      398.88      4.05 o
   5   1   8      855.32      793.60      6.47 o
   7   1   8     2373.49     2371.30     12.65 o
   9   1   8      306.71      297.31      5.36 o
  11   1   8     3173.18     3254.94     11.94 o
  13   1   8       58.02       66.16      4.15 o
 -20   2   8      660.06      661.59      5.77 o
 -18   2   8      350.17      345.77      4.65 o
 -16   2   8      223.33      236.01      4.05 o
 -14   2   8     4283.82     4252.38     12.04 o
 -12   2   8     1048.18     1148.58      6.37 o
 -10   2   8     6397.67     6052.13     14.26 o
  -8   2   8     2180.98     1939.15      7.28 o
  -6   2   8     5550.01     5522.05     14.26 o
  -4   2   8     3605.81     3403.24     11.23 o
  -2   2   8        0.27        2.12      1.62 <
   0   2   8     7276.33     7193.93     15.38 o
   2   2   8     4013.86     3993.41     11.03 o
   4   2   8     3989.35     4022.24     12.14 o
   6   2   8     2004.32     2051.74     10.52 o
   8   2   8     3376.31     3249.68     12.75 o
  10   2   8     1095.82     1121.47      7.79 o
  12   2   8      429.20      407.68      5.26 o
 -19   3   8     1771.83     1778.20      7.59 o
 -17   3   8       58.63       58.07      2.73 o
 -15   3   8     2383.45     2413.18     10.22 o
 -13   3   8       74.36       60.70      3.24 o
 -11   3   8      856.37      895.47      5.46 o
  -9   3   8     2492.52     2434.02      8.70 o
  -7   3   8      878.58      969.22      5.87 o
  -5   3   8     7757.05     7558.21     13.66 o
  -3   3   8     2011.81     1889.78      7.18 o
  -1   3   8     5155.54     5124.39     12.34 o
   1   3   8      468.00      427.30      3.84 o
   3   3   8      774.31      753.85      4.96 o
   5   3   8      912.83      858.35      6.68 o
   7   3   8      340.73      304.09      4.86 o
   9   3   8      391.09      408.99      4.75 o
  11   3   8      327.48      306.42      6.37 o
 -18   4   8       45.52       50.38      2.53 o
 -16   4   8      125.13      131.00      3.74 o
 -14   4   8     1226.65     1270.68      6.98 o
 -12   4   8       52.09       60.09      2.83 o
 -10   4   8     2537.56     2567.15     10.22 o
  -8   4   8       99.78       81.94      3.74 o
  -6   4   8     1832.66     1874.20     10.22 o
  -4   4   8      221.13      206.67      3.34 o
  -2   4   8        6.67       11.03      2.83 o
   0   4   8      617.63      633.26      6.17 o
   2   4   8      491.30      500.44      5.46 o
   4   4   8      189.93      202.93      3.95 o
   6   4   8      191.48      210.52      4.05 o
   8   4   8        9.02        4.55      2.73 <
 -15   5   8      731.40      753.44      5.77 o
 -13   5   8       46.22       39.55      2.53 o
 -11   5   8      586.24      596.54      6.37 o
  -9   5   8      390.74      400.29      6.07 o
  -7   5   8       51.62       43.40      3.84 o
  -5   5   8      517.61      520.57      5.56 o
  -3   5   8      290.85      305.91      5.16 o
  -1   5   8      339.20      344.76      4.65 o
   1   5   8      800.55      838.01      6.27 o
   3   5   8       63.66       73.34      2.53 o
   5   5   8      540.01      584.51      6.47 o
 -10   6   8      260.01      280.32      5.06 o
  -8   6   8      680.35      599.27      7.28 o
  -6   6   8       47.19       55.03      3.64 o
  -4   6   8     1140.73     1127.84     13.25 o
  -2   6   8        1.53        5.36      2.53 <
   0   6   8      315.17      337.98      4.45 o
   2   6   8      109.11      102.48      4.25 o
 -21   1   9        4.34        2.53      2.23 <
 -19   1   9        6.76        5.97      2.33 <
 -17   1   9        5.35       11.63      2.63 o
 -15   1   9       79.26       84.47      2.43 o
 -13   1   9      136.62      139.91      2.43 o
 -11   1   9     1085.10     1090.21      5.46 o
  -9   1   9      479.81      525.33      5.16 o
  -7   1   9      890.69     1051.97     10.01 o
  -5   1   9     4857.40     5012.71     21.55 o
  -3   1   9       47.75       54.42      2.23 o
  -1   1   9      874.81     1015.65      5.87 o
   1   1   9      208.56      225.39      3.14 o
   3   1   9        6.34       10.12      2.23 o
   5   1   9      138.12      129.59      3.44 o
   7   1   9        4.91        3.84      3.84 <
   9   1   9     1145.88     1152.62      8.30 o
  11   1   9       13.94       15.68      2.43 o
 -20   2   9        8.55        7.79      2.23 o
 -18   2   9       56.07       54.93      2.93 o
 -16   2   9        6.06        7.59      2.53 <
 -14   2   9     1948.93     2023.41      8.40 o
 -12   2   9      343.54      377.33      4.15 o
 -10   2   9     3334.67     3339.31     11.53 o
  -8   2   9      567.72      726.84      5.06 o
  -6   2   9       13.42       23.17      1.62 o
  -4   2   9        1.60        5.36      1.82 <
  -2   2   9       26.89       48.66      2.12 o
   0   2   9     3994.63     4132.51     11.33 o
   2   2   9      155.34      155.58      2.93 o
   4   2   9     3185.83     3317.66     12.54 o
   6   2   9      620.20      654.41      6.98 o
   8   2   9      180.04      157.81      3.64 o
  10   2   9      277.19      304.39      5.87 o
 -19   3   9       29.08       29.44      2.33 o
 -17   3   9      987.59      998.96      6.88 o
 -15   3   9      182.01      188.87      3.84 o
 -13   3   9      914.15      971.24      6.47 o
 -11   3   9      180.79      175.11      2.93 o
  -9   3   9      107.47      108.14      2.63 o
  -7   3   9     1224.15     1184.59      7.08 o
  -5   3   9      239.82      230.75      3.44 o
  -3   3   9     2764.21     2676.20      9.10 o
  -1   3   9      493.70      504.99      4.65 o
   1   3   9     3031.35     2948.12     10.62 o
   3   3   9      793.20      872.61      6.07 o
   5   3   9      530.82      519.26      5.97 o
   7   3   9        0.83       -1.62      2.53 <
   9   3   9        0.15        3.03      1.92 <
 -18   4   9        5.26        1.82      2.33 <
 -16   4   9      260.12      272.43      4.45 o
 -14   4   9      232.50      238.03      4.05 o
 -12   4   9     1184.92     1229.71      7.49 o
 -10   4   9        7.49        9.21      2.73 o
  -8   4   9       72.35       89.02      4.25 o
  -6   4   9     1115.63     1130.17      7.99 o
  -4   4   9       73.63       73.04      2.73 o
  -2   4   9        4.64        3.34      2.43 <
   0   4   9      978.48     1008.47      7.79 o
   2   4   9       33.60       35.91      2.93 o
   4   4   9       76.40       76.98      3.14 o
   6   4   9       49.89       46.13      3.34 o
   8   4   9      216.16      237.02      4.65 o
 -15   5   9      447.86      408.08      5.36 o
 -13   5   9       14.89       12.24      2.63 o
 -11   5   9      411.88      383.30      6.47 o
  -9   5   9      150.07      148.71      4.45 o
  -7   5   9      147.02      172.78      4.75 o
  -5   5   9      145.62      154.07      4.55 o
  -3   5   9       18.36       11.94      2.63 o
  -1   5   9      525.09      538.88      5.06 o
   1   5   9      198.54      192.21      3.44 o
   3   5   9      211.03      233.38      3.54 o
   5   5   9      376.67      390.99      5.77 o
 -10   6   9      664.09      713.49      8.60 o
  -8   6   9      162.66      153.66      4.15 o
  -6   6   9        3.54       11.03      2.73 o
  -4   6   9      233.80      246.73      4.35 o
  -2   6   9      196.06      193.01      4.55 o
   0   6   9      718.18      707.11      8.50 o
 -22   0  10        5.33        6.37      2.93 <
 -20   0  10       25.19       19.52      3.84 o
 -18   0  10      136.64      129.08      4.75 o
 -16   0  10      606.98      636.50      8.30 o
 -14   0  10     3943.51     3783.50     15.38 o
 -12   0  10     3516.32     3597.37     14.97 o
 -10   0  10     1651.30     1494.75     11.63 o
  -8   0  10      588.11      539.79      8.09 o
  -6   0  10      319.54      281.23      5.77 o
  -4   0  10      980.23      938.97      8.19 o
  -2   0  10     1827.81     1958.37     10.42 o
   0   0  10     3784.67     3744.36     16.79 o
   2   0  10     1912.06     1801.67     12.14 o
   4   0  10       21.34       23.06      4.15 o
   6   0  10       12.69       23.27      4.55 o
   8   0  10      309.86      336.16      6.37 o
  10   0  10       30.55       22.26      5.26 o
 -21   1  10      599.17      553.25      6.37 o
 -19   1  10     2473.64     2483.79     11.23 o
 -17   1  10     1914.00     1976.47      9.61 o
 -15   1  10      106.50      101.57      3.03 o
 -13   1  10     1573.72     1463.39      6.98 o
 -11   1  10      467.72      391.19      4.05 o
  -9   1  10     6552.37     6338.31     16.39 o
  -7   1  10     4724.10     4586.21     15.68 o
  -5   1  10     4311.67     4017.39     12.95 o
  -3   1  10     3850.35     3671.72     10.93 o
  -1   1  10      444.99      479.60      4.86 o
   1   1  10     1014.04      976.70      6.37 o
   3   1  10     1017.26     1094.05      7.18 o
   5   1  10     2113.75     2092.61     12.65 o
   7   1  10     1123.56     1074.02      8.90 o
   9   1  10      244.80      260.69      4.75 o
  11   1  10       42.37       44.92      5.36 o
 -20   2  10       79.30       76.88      2.83 o
 -18   2  10      612.59      638.02      5.46 o
 -16   2  10      185.87      198.58      3.64 o
 -14   2  10     1633.75     1628.08      7.59 o
 -12   2  10      127.87      144.36      2.93 o
 -10   2  10        2.34       20.33      2.43 o
  -8   2  10      550.74      493.26      4.25 o
  -6   2  10      815.92      880.70      5.77 o
  -4   2  10     1622.60     1552.00      8.30 o
  -2   2  10       67.73       70.41      2.43 o
   0   2  10      936.85      953.64      6.07 o
   2   2  10       31.38       20.23      2.73 o
   4   2  10     1164.05     1147.26      8.70 o
   6   2  10       45.19       33.99      3.03 o
   8   2  10     1714.82     1755.24      8.50 o
  10   2  10       28.62       28.73      2.33 o
 -19   3  10       88.45       89.93      2.83 o
 -17   3  10     1061.95     1084.34      7.28 o
 -15   3  10      385.60      374.09      4.86 o
 -13   3  10     3143.16     3140.02     11.63 o
 -11   3  10      229.53      208.39      3.54 o
  -9   3  10     2951.82     3022.17     11.13 o
  -7   3  10      320.92      332.82      4.55 o
  -5   3  10       23.55       26.81      2.33 o
  -3   3  10     2089.39     2044.66      8.40 o
  -1   3  10     4272.96     4301.95     13.05 o
   1   3  10     4086.81     4174.90     14.67 o
   3   3  10     2237.60     2290.17     11.13 o
   5   3  10     3093.61     3000.32     12.04 o
   7   3  10      649.45      632.56      4.75 o
   9   3  10      100.54       81.84      5.06 o
 -18   4  10     1396.56     1419.48      8.70 o
 -16   4  10       75.37       72.33      3.03 o
 -14   4  10      439.80      453.30      4.65 o
 -12   4  10     1937.42     2001.66      9.21 o
 -10   4  10      459.44      418.20      5.66 o
  -8   4  10     6399.79     6566.23     22.86 o
  -6   4  10     1473.46     1404.92      8.80 o
  -4   4  10     7592.75     7598.98     17.50 o
  -2   4  10      861.44      806.05      6.58 o
   0   4  10     1983.96     1971.42      9.81 o
   2   4  10     1094.46     1124.60      7.28 o
   4   4  10      222.87      214.66      4.15 o
   6   4  10     1223.85     1365.87     10.52 o
 -15   5  10      238.07      280.11      5.06 o
 -13   5  10     3078.13     3232.89     13.45 o
 -11   5  10      105.71      123.82      4.45 o
  -9   5  10     1801.21     1929.54     13.66 o
  -7   5  10       29.49       34.39      3.44 o
  -5   5  10      157.41      198.68      5.26 o
  -3   5  10      482.34      567.11      5.56 o
  -1   5  10      126.59      101.26      2.73 o
   1   5  10      777.20      832.05      6.07 o
   3   5  10      302.77      284.06      5.66 o
  -8   6  10     1520.76     1701.82     13.66 o
  -6   6  10       36.51       39.86      2.33 o
  -4   6  10      865.59      902.66      9.61 o
 -21   1  11      104.07       95.80      2.83 o
 -19   1  11        0.41        4.05      2.83 <
 -17   1  11        6.14        6.68      2.83 <
 -15   1  11      160.51      156.90      3.64 o
 -13   1  11      484.21      465.14      5.16 o
 -11   1  11       19.21       17.80      2.02 o
  -9   1  11      416.42      408.18      4.75 o
  -7   1  11      375.06      346.37      4.55 o
  -5   1  11      155.01      130.29      3.03 o
  -3   1  11        3.63        3.44      1.82 <
  -1   1  11       50.55       46.74      2.53 o
   1   1  11      198.81      219.21      3.64 o
   3   1  11        4.68        6.58      3.34 <
   5   1  11        0.05        6.88      4.96 <
   7   1  11      119.68      112.90      4.25 o
   9   1  11       44.78       42.89      2.53 o
 -20   2  11       11.30       10.62      2.23 o
 -18   2  11      216.96      225.28      4.15 o
 -16   2  11      189.48      212.03      3.64 o
 -14   2  11       42.60       50.28      2.73 o
 -12   2  11      284.64      266.56      3.84 o
 -10   2  11        0.21        2.23      2.12 <
  -8   2  11      505.80      541.31      5.06 o
  -6   2  11      122.62      128.78      3.03 o
  -4   2  11      617.12      646.31      6.17 o
  -2   2  11       60.74       59.38      3.03 o
   0   2  11      173.73      185.33      4.05 o
   2   2  11       21.43       22.05      3.54 o
   4   2  11       43.62       43.90      3.74 o
   6   2  11      860.02      866.34      6.27 o
   8   2  11       33.30       33.59      2.53 o
 -19   3  11       74.20       67.98      2.73 o
 -17   3  11      206.29      229.23      3.84 o
 -15   3  11      428.12      359.63      4.25 o
 -13   3  11      559.60      616.88      5.66 o
 -11   3  11     1105.63      993.50      6.27 o
  -9   3  11        1.65        7.79      2.73 <
  -7   3  11      665.00      634.78      5.97 o
  -5   3  11        2.87        3.14      2.43 <
  -3   3  11     2096.40     2103.63      8.50 o
  -1   3  11      207.72      199.59      3.54 o
   1   3  11     1039.89     1014.13      7.49 o
   3   3  11      413.54      430.03      5.26 o
   5   3  11        1.26        4.45      2.43 <
   7   3  11      295.51      288.71      4.65 o
 -18   4  11       67.06       73.95      2.63 o
 -16   4  11       97.89      100.45      3.03 o
 -14   4  11      184.01      206.27      3.84 o
 -12   4  11       18.06        9.41      2.43 o
 -10   4  11     1687.13     1802.28     11.53 o
  -8   4  11      116.77      158.62      4.55 o
  -6   4  11      860.67      892.84      6.88 o
  -4   4  11      223.19      206.57      3.54 o
  -2   4  11      403.31      376.62      4.35 o
   0   4  11       59.98       58.57      2.63 o
   2   4  11        8.99        6.78      2.33 <
   4   4  11      145.31      143.55      3.44 o
 -13   5  11        0.16        4.45      2.63 <
 -11   5  11      155.40      152.04      4.35 o
  -9   5  11      365.11      368.73      5.77 o
  -7   5  11       52.53       39.86      3.54 o
  -5   5  11       88.43       83.66      4.05 o
  -3   5  11       73.08       78.10      2.63 o
  -1   5  11      194.62      197.77      3.74 o
   1   5  11       49.55       53.51      2.02 o
 -22   0  12     1160.66     1204.42     12.85 o
 -20   0  12     2718.96     2754.90     15.88 o
 -18   0  12     1447.09     1502.84     13.35 o
 -16   0  12     2167.34     2228.77     16.19 o
 -14   0  12     1767.35     1807.84     13.45 o
 -12   0  12     3350.81     3154.69     22.15 o
 -10   0  12      711.65      832.25      8.60 o
  -8   0  12     2676.50     2409.44     17.60 o
  -6   0  12     4705.84     4789.45     21.85 o
  -4   0  12      793.32      856.53     10.12 o
  -2   0  12      573.29      563.97      8.09 o
   0   0  12       12.36       20.23      4.25 o
   2   0  12      499.30      494.57      8.30 o
   4   0  12     1692.59     1708.80     17.10 o
   6   0  12       64.44       79.41      5.46 o
   8   0  12      793.22      823.45     11.53 o
 -21   1  12      328.87      349.10      5.16 o
 -19   1  12      530.82      562.55      6.37 o
 -17   1  12     1926.16     1864.59      9.91 o
 -15   1  12     1592.39     1638.09      8.80 o
 -13   1  12     1624.01     1537.94      8.90 o
 -11   1  12     4011.07     3867.27     12.95 o
  -9   1  12     2159.43     2067.01     11.23 o
  -7   1  12     3606.05     3421.15     13.86 o
  -5   1  12      128.82      120.68      2.63 o
  -3   1  12     4020.62     3976.72     13.66 o
  -1   1  12     1832.22     1843.35      9.61 o
   1   1  12      609.35      658.35      6.27 o
   3   1  12      487.73      479.40      6.47 o
   5   1  12      149.38      123.21      4.45 o
   7   1  12      165.59      154.07      3.84 o
 -20   2  12     1504.15     1491.92     10.12 o
 -18   2  12        4.63        7.69      2.73 <
 -16   2  12     1852.53     1875.72      8.60 o
 -14   2  12        2.09        4.96      2.73 <
 -12   2  12     2264.25     2288.35     10.32 o
 -10   2  12     1820.76     1825.24      9.10 o
  -8   2  12      223.34      215.67      4.05 o
  -6   2  12     6793.09     6793.94     21.14 o
  -4   2  12      905.13     1008.77      8.09 o
  -2   2  12     5080.79     5152.61     17.00 o
   0   2  12      961.28     1047.21      8.19 o
   2   2  12     3370.84     3411.23     13.15 o
   4   2  12     1427.25     1430.21      7.99 o
   6   2  12      199.31      222.65      3.95 o
 -19   3  12      199.43      186.74      3.54 o
 -17   3  12      706.28      765.08      6.27 o
 -15   3  12      231.96      243.39      3.54 o
 -13   3  12       17.75       27.11      2.63 o
 -11   3  12     1868.52     1870.15      9.81 o
  -9   3  12       31.25       26.81      3.03 o
  -7   3  12     2371.39     2342.78     10.62 o
  -5   3  12        7.86        8.50      2.83 <
  -3   3  12      372.46      379.35      4.35 o
  -1   3  12      350.43      365.80      4.75 o
   1   3  12     1263.32     1319.84      8.60 o
   3   3  12      809.41      827.19      6.88 o
   5   3  12     1530.26     1615.74      8.80 o
 -16   4  12      509.72      563.46      5.36 o
 -14   4  12      509.92      447.64      4.75 o
 -12   4  12      630.95      639.33      6.27 o
 -10   4  12       63.62       46.53      3.24 o
  -8   4  12        6.20        9.00      2.93 o
  -6   4  12      473.11      547.99      5.97 o
  -4   4  12      390.62      372.98      4.15 o
  -2   4  12     1262.90     1262.48      6.78 o
   0   4  12       28.87       34.90      2.73 o
   2   4  12      597.14      598.67      5.66 o
   4   4  12       28.77       30.75      2.63 o
 -13   5  12       58.06       75.36      3.14 o
 -11   5  12     2202.87     2285.72     12.24 o
  -9   5  12       32.26       28.63      3.03 o
  -7   5  12     1833.68     1703.75     11.53 o
  -5   5  12        6.89        9.71      2.53 o
  -3   5  12      281.07      267.27      4.86 o
  -1   5  12      202.82      222.45      3.64 o
 -21   1  13       34.10       34.60      2.53 o
 -19   1  13       64.62       68.18      3.64 o
 -17   1  13      135.08      155.38      4.05 o
 -15   1  13       23.76       21.85      3.54 o
 -13   1  13     1325.17     1355.05      8.60 o
 -11   1  13      132.23      125.84      3.74 o
  -9   1  13     4056.84     3924.52     19.63 o
  -7   1  13      726.81      759.51      8.40 o
  -5   1  13      978.87      999.67      8.70 o
  -3   1  13      576.08      608.78      6.37 o
  -1   1  13       23.98       20.23      3.64 o
   1   1  13       24.23       24.18      3.74 o
   3   1  13      171.73      165.50      4.55 o
   5   1  13      546.41      574.49      6.78 o
   7   1  13      293.63      278.09      4.86 o
 -20   2  13      155.08      151.23      3.84 o
 -18   2  13      744.42      751.22      6.98 o
 -16   2  13        0.98        1.01      2.53 <
 -14   2  13      721.47      728.56      5.77 o
 -12   2  13        2.28        7.49      2.93 <
 -10   2  13      452.73      484.66      6.17 o
  -8   2  13      309.75      287.50      5.06 o
  -6   2  13      707.73      739.79      9.71 o
  -4   2  13     3778.39     4025.08     15.28 o
  -2   2  13       11.45       24.99      3.34 o
   0   2  13     2633.94     2904.82     12.24 o
   2   2  13       58.89       52.30      2.83 o
   4   2  13       30.34       30.45      3.03 o
   6   2  13        2.38        2.02      2.83 <
 -19   3  13      142.14      130.09      4.45 o
 -17   3  13      658.72      666.14      5.46 o
 -15   3  13      732.42      649.86      4.96 o
 -13   3  13      577.22      598.97      5.36 o
 -11   3  13        0.25        2.93      2.73 <
  -9   3  13       14.39       13.15      3.24 o
  -7   3  13      288.09      316.43      4.86 o
  -5   3  13      271.75      278.80      4.55 o
  -3   3  13      965.66      994.31      6.88 o
  -1   3  13     1089.58     1110.44      7.08 o
   1   3  13      233.77      224.27      3.84 o
   3   3  13      227.65      239.35      4.15 o
 -16   4  13       18.71       13.56      2.43 o
 -14   4  13       97.38       92.36      2.83 o
 -12   4  13       19.98        8.50      2.73 o
 -10   4  13       82.74       71.32      3.24 o
  -8   4  13      568.78      548.39      5.87 o
  -6   4  13       14.69       13.05      2.53 o
  -4   4  13       31.11       28.63      2.83 o
  -2   4  13        8.28        9.71      2.23 o
   0   4  13       80.55       76.38      2.73 o
   2   4  13        1.47        1.72      2.12 <
 -11   5  13      220.80      212.74      4.05 o
  -9   5  13       12.71       19.42      2.63 o
  -7   5  13       72.57       56.85      2.63 o
  -5   5  13       11.46        8.50      2.93 <
  -3   5  13      605.86      561.74      8.19 o
 -22   0  14        8.80       11.33      3.44 o
 -20   0  14      192.55      163.37      5.36 o
 -18   0  14     6606.83     6748.42     30.45 o
 -16   0  14      592.22      563.97      8.40 o
 -14   0  14    14391.07    14632.16     37.73 o
 -12   0  14     3273.81     3259.49     23.77 o
 -10   0  14     8629.20     8890.09     30.75 o
  -8   0  14      628.47      713.28     13.76 o
  -6   0  14     2419.98     2507.26     19.73 o
  -4   0  14     5724.79     5846.17     33.79 o
  -2   0  14      297.31      263.93      6.47 o
   0   0  14     6396.40     6494.51     36.22 o
   2   0  14      783.53      750.00     10.52 o
   4   0  14     2779.71     2656.58     21.55 o
   6   0  14       79.61       72.73      5.87 o
 -21   1  14      718.45      755.97      6.68 o
 -19   1  14      855.28      934.12      8.09 o
 -17   1  14     2047.06     1979.21     11.84 o
 -15   1  14      220.47      214.86      4.25 o
 -13   1  14      248.52      272.02      4.96 o
 -11   1  14       75.24       85.28      3.95 o
  -9   1  14     7677.12     8114.59     36.11 o
  -7   1  14       14.64       35.71      4.35 o
  -5   1  14     4772.27     4888.99     18.71 o
  -3   1  14      435.20      381.07      6.47 o
  -1   1  14     1280.17     1282.11      9.31 o
   1   1  14      428.63      481.42      6.17 o
   3   1  14       26.29       23.57      3.24 o
   5   1  14     1328.73     1346.45      8.80 o
 -20   2  14      912.40      980.85      8.60 o
 -18   2  14       14.21       14.57      2.63 o
 -16   2  14     1220.79     1272.09      7.18 o
 -14   2  14     1056.34     1103.76      7.08 o
 -12   2  14     2547.09     2610.35     14.47 o
 -10   2  14     1398.48     1415.64     10.22 o
  -8   2  14     2123.59     2193.97     12.24 o
  -6   2  14      485.65      517.44      6.27 o
  -4   2  14      147.93      156.09      4.55 o
  -2   2  14       94.69      108.95      4.35 o
   0   2  14      934.19      956.78      8.30 o
   2   2  14        6.61       19.73      2.83 o
   4   2  14      891.31      871.19      7.79 o
 -19   3  14      233.46      258.26      5.26 o
 -17   3  14      971.37      933.51      6.17 o
 -15   3  14     1134.38     1174.57      7.18 o
 -13   3  14      268.39      253.10      3.95 o
 -11   3  14      752.04      817.17      7.18 o
  -9   3  14      246.54      270.50      4.86 o
  -7   3  14       99.13      101.26      4.05 o
  -5   3  14     1019.88      972.96      7.28 o
  -3   3  14      256.19      262.51      4.75 o
  -1   3  14     1073.37     1099.82      7.79 o
   1   3  14       29.86       30.45      2.63 o
   3   3  14       21.22       31.56      2.43 o
 -16   4  14      338.40      349.21      7.08 o
 -14   4  14      523.33      523.51      5.06 o
 -12   4  14       89.64       78.10      3.03 o
 -10   4  14     1506.92     1440.02      8.70 o
  -8   4  14        1.42        3.24      2.53 <
  -6   4  14     1305.51     1388.23      8.70 o
  -4   4  14      230.38      220.02      5.06 o
  -2   4  14      124.98      129.28      3.84 o
   0   4  14      475.55      465.74      7.79 o
  -9   5  14      508.34      500.14      7.69 o
  -7   5  14      370.93      364.58      6.47 o
 -21   1  15      239.02      243.70      4.96 o
 -19   1  15      542.93      560.43      5.97 o
 -17   1  15      173.07      177.64      4.05 o
 -15   1  15      119.69      123.62      4.15 o
 -13   1  15     1188.08     1175.79      9.21 o
 -11   1  15        1.06        1.32      4.15 <
  -9   1  15     1322.67     1288.79     13.25 o
  -7   1  15      168.46      198.48      5.66 o
  -5   1  15      406.76      346.07      5.66 o
  -3   1  15       66.39       79.92      4.25 o
  -1   1  15       16.64        9.81      3.03 o
   1   1  15      186.65      177.94      4.35 o
   3   1  15        1.36       -0.61      2.33 <
 -20   2  15      119.67      127.26      3.74 o
 -18   2  15      150.03      148.30      3.03 o
 -16   2  15      240.38      259.58      3.54 o
 -14   2  15       58.03       54.83      2.73 o
 -12   2  15       79.35       62.01      4.05 o
 -10   2  15       20.66       23.98      3.24 o
  -8   2  15       19.95       33.79      2.93 o
  -6   2  15      412.65      446.12      5.97 o
  -4   2  15      311.83      345.06      6.27 o
  -2   2  15       29.78       29.74      3.24 o
   0   2  15        9.85       11.63      2.93 o
   2   2  15      324.93      331.00      5.26 o
 -17   3  15      236.81      228.12      3.44 o
 -15   3  15      133.06      149.31      3.74 o
 -13   3  15        7.70       11.23      2.73 o
 -11   3  15      128.14      125.24      3.74 o
  -9   3  15       14.82       10.82      3.24 o
  -7   3  15        1.71        5.26      2.93 <
  -5   3  15        3.45        3.44      2.63 <
  -3   3  15       28.76       21.75      3.14 o
  -1   3  15        7.15        2.63      2.53 <
   1   3  15      351.77      391.79      5.97 o
 -14   4  15      277.78      279.91      4.55 o
 -12   4  15        1.73       -0.71      2.23 <
 -10   4  15       18.65       14.87      2.02 o
  -8   4  15       16.17       12.95      2.23 o
  -6   4  15      163.62      149.01      3.64 o
  -4   4  15       36.61       33.18      2.73 o
  -2   4  15      169.09      144.56      4.96 o
 -20   0  16     1580.37     1504.46     14.36 o
 -18   0  16       89.29       84.27      3.84 o
 -16   0  16       20.11       21.55      4.75 o
 -14   0  16       24.22       25.29      4.15 o
 -12   0  16     1556.26     1624.84     25.59 o
 -10   0  16      595.17      549.10     10.22 o
  -8   0  16      837.02      877.87     10.62 o
  -6   0  16     2518.19     2289.16     29.94 o
  -4   0  16      290.56      345.16      7.59 o
  -2   0  16        2.28        6.88      4.96 <
   0   0  16      116.95       79.92      4.25 o
   2   0  16      792.39      817.98     15.38 o
 -19   1  16      854.46      872.00      7.28 o
 -17   1  16     1038.79     1023.14      7.38 o
 -15   1  16     1809.35     1784.47     11.03 o
 -13   1  16      939.11      965.37      9.91 o
 -11   1  16      657.86      643.08      6.68 o
  -9   1  16     1044.55     1188.23     12.44 o
  -7   1  16     1620.16     1680.48     14.87 o
  -5   1  16      118.42      149.62      5.36 o
  -3   1  16     2824.05     2752.78     12.65 o
  -1   1  16      536.76      524.11      5.66 o
   1   1  16     1851.22     1810.98     10.42 o
 -18   2  16      803.54      804.73      5.87 o
 -16   2  16       27.12       28.02      2.23 o
 -14   2  16     1379.70     1425.15      9.41 o
 -12   2  16      536.64      508.94      7.08 o
 -10   2  16      680.29      644.90      6.98 o
  -8   2  16      798.59      709.54      6.98 o
  -6   2  16      984.02      895.07      6.68 o
  -4   2  16     1183.51     1149.59      9.51 o
  -2   2  16       32.70       28.73      3.24 o
   0   2  16       68.80       71.62      2.63 o
 -17   3  16      137.48      128.88      4.15 o
 -15   3  16      820.02      780.35      7.89 o
 -13   3  16      978.40     1047.01      9.81 o
 -11   3  16      364.44      370.55      5.77 o
  -9   3  16     1926.17     2044.76     10.82 o
  -7   3  16       17.84       18.51      2.63 o
  -5   3  16      230.50      228.52      5.87 o
  -3   3  16      277.27      274.65      4.96 o
  -1   3  16        6.57       17.20      2.63 o
 -12   4  16       36.68       51.39      3.95 o
 -10   4  16      488.25      478.29      5.56 o
  -8   4  16      670.45      734.63      7.79 o
  -6   4  16      107.77      101.57      2.93 o
 -19   1  17       74.59       64.95      3.03 o
 -17   1  17       21.63       26.20      2.83 o
 -15   1  17       46.43       36.22      3.34 o
 -13   1  17       15.90       14.67      3.14 o
 -11   1  17       42.11       31.66      2.83 o
  -9   1  17       69.34       64.03      3.84 o
  -7   1  17        1.65        5.46      3.74 <
  -5   1  17       59.75       52.00      4.55 o
  -3   1  17       18.75       15.98      3.64 o
  -1   1  17       38.04       45.12      2.93 o
 -18   2  17        4.78        7.69      4.15 <
 -16   2  17      283.00      319.87      4.75 o
 -14   2  17      529.49      502.67      5.46 o
 -12   2  17      308.19      307.93      4.96 o
 -10   2  17      199.96      177.44      4.45 o
  -8   2  17      313.40      264.13      5.56 o
  -6   2  17        5.22        3.44      2.93 <
  -4   2  17       66.53       61.00      3.34 o
  -2   2  17       25.36       26.30      2.33 o
 -15   3  17        1.01        2.23      2.23 <
 -13   3  17        5.32        3.54      2.53 <
 -11   3  17        4.51        2.73      2.83 <
  -9   3  17       39.33       52.70      2.83 o
  -7   3  17      143.88      145.06      3.95 o
  -5   3  17      239.59      220.02      4.25 o
 -18   0  18      397.75      387.34      7.89 o
 -16   0  18      165.19      197.47      9.61 o
 -14   0  18      227.78      228.72      7.69 o
 -12   0  18     1550.07     1654.28     17.30 o
 -10   0  18      214.97      209.50      7.99 o
  -8   0  18      417.36      456.03      8.30 o
  -6   0  18      121.99      100.25      5.06 o
  -4   0  18      206.72      162.77      5.56 o
  -2   0  18      437.45      450.16     10.01 o
 -17   1  18     1501.30     1438.81     13.76 o
 -15   1  18       69.75       70.91      3.24 o
 -13   1  18     1124.55     1092.94      9.41 o
 -11   1  18       13.95       14.87      2.43 o
  -9   1  18     1031.79      982.77      7.59 o
  -7   1  18     1151.26     1271.39     10.93 o
  -5   1  18       11.95       16.59      3.24 o
  -3   1  18      983.65     1170.53      9.51 o
 -16   2  18      141.28      174.91      4.15 o
 -14   2  18      231.72      233.48      3.64 o
 -12   2  18     2337.38     2509.89     12.04 o
 -10   2  18       72.86       70.00      3.54 o
  -8   2  18     1317.12     1462.48     11.43 o
  -6   2  18       53.46       55.94      3.44 o
  -4   2  18      299.98      290.13      6.17 o
 -13   3  18     1940.57     2067.01     21.85 o
 -11   3  18       48.33       51.90      3.84 o
  -9   3  18      853.55      908.93     10.42 o
 -15   1  19        0.87        1.72      2.53 <
 -13   1  19       11.64        6.58      2.83 <
 -11   1  19       18.18       22.46      3.34 o
  -9   1  19       30.86       39.65      2.53 o
  -7   1  19      132.85      154.78      3.95 o
 -14   2  19       26.53       39.45      3.54 o
 -12   2  19       68.97       67.78      3.24 o
 -10   2  19       43.31       46.74      3.64 o
  -8   2  19       18.43        2.33      4.65 <
 -12   0  20     2301.19     2490.77     22.96 o
